# Supplementary material for: Evolution of mobile genetic element composition in an epidemic methicillin-resistant Staphylococcus aureus: temporal changes correlated with frequent loss and gain events
Source: BMC Genomics. 2017 Sep 4;18:684. doi: 10.1186/s12864-017-4065-z (PMC5584012; doi:10.1186/s12864-017-4065-z)
Supplement: Supplementary file 1 — Summary of isolates analysed in this study. (XLSX 99 kb) [file 12864_2017_4065_MOESM1_ESM.xlsx]

## Sheet: Sheet1
Additional file 1: Table S1. Summary of isolates analysed in this study
Isolate ID	ENA accession	STa	CC	Year	Country	cloneb	mecAc
BSAC_st10	ERS072462	22	22	2001	Northern Ireland	EMRSA15	+
BSAC_st11	ERS072798	22	22	2001	Ireland	EMRSA15	+
BSAC_st12	ERS072464	22	22	2001	Ireland	EMRSA15	+
BSAC_st16	ERS072465	8	8	2001	Ireland	-	+
BSAC_st23	ERS072799	8	8	2001	England	-	+
BSAC_st24	ERS072467	36	30	2001	England	EMRSA16	+
BSAC_st27	ERS072468	241	8	2001	England	-	+
BSAC_st28	ERS073246	22	22	2001	England	EMRSA15	+
BSAC_st30	ERS072470	22	22	2001	England	EMRSA15	+
BSAC_st36	ERS072801	36	30	2001	England	EMRSA16	+
BSAC_st38	ERS072473	22	22	2001	England	EMRSA15	+
BSAC_st39	ERS072474	22	22	2001	England	EMRSA15	+
BSAC_st40	ERS072802	22	22	2001	England	EMRSA15	+
BSAC_st41	ERS072476	22	22	2001	Wales	EMRSA15	+
BSAC_st44	ERS072477	22	22	2001	Wales	EMRSA15	+
BSAC_st45	ERS073247	5	5	2001	Wales	-	+
BSAC_st48	ERS072479	5	5	2001	Wales	-	+
BSAC_st51	ERS072480	8	8	2001	Northern Ireland	-	+
BSAC_st56	ERS072804	8	8	2001	Northern Ireland	-	+
BSAC_st57	ERS072482	22	22	2001	Northern Ireland	EMRSA15	+
BSAC_st62	ERS072483	22	22	2001	Wales	EMRSA15	+
BSAC_st63	ERS072805	22	22	2001	Wales	EMRSA15	+
BSAC_st65	ERS072485	22	22	2001	Wales	EMRSA15	+
BSAC_st67	ERS072486	22	22	2001	Wales	EMRSA15	+
BSAC_st68	ERS073766	22	22	2001	Wales	EMRSA15	+
BSAC_st69	ERS072488	22	22	2001	Wales	EMRSA15	+
BSAC_st70	ERS072489	22	22	2001	Wales	EMRSA15	+
BSAC_st72	ERS072807	22	22	2001	England	EMRSA15	+
BSAC_st75	ERS072491	22	22	2001	England	EMRSA15	+
BSAC_st76	ERS072492	36	30	2001	England	EMRSA16	+
BSAC_st77	ERS072808	22	22	2001	England	EMRSA15	+
BSAC_st78	ERS072494	22	22	2001	England	EMRSA15	+
BSAC_st81	ERS072495	22	22	2001	England	EMRSA15	+
BSAC_st83	ERS073249	22	22	2001	England	EMRSA15	+
BSAC_st85	ERS072497	22	22	2001	England	EMRSA15	+
BSAC_st86	ERS072498	22	22	2001	England	EMRSA15	+
BSAC_st87	ERS072810	22	22	2001	England	EMRSA15	+
BSAC_st88	ERS072500	22	22	2001	England	EMRSA15	+
BSAC_st89	ERS072501	22	22	2001	England	EMRSA15	+
BSAC_st93	ERS072811	22	22	2001	England	EMRSA15	+
BSAC_st94	ERS072503	22	22	2001	England	EMRSA15	+
BSAC_st95	ERS072504	22	22	2001	England	EMRSA15	+
BSAC_st97	ERS073250	22	22	2001	England	EMRSA15	+
BSAC_st101	ERS072506	22	22	2001	Ireland	EMRSA15	+
BSAC_st345	ERS072846	36	30	2002	England	EMRSA16	+
BSAC_st346	ERS072608	22	22	2002	England	EMRSA15	+
BSAC_st349	ERS072609	22	22	2002	England	EMRSA15	+
BSAC_st350	ERS072847	22	22	2002	England	EMRSA15	+
BSAC_st363	ERS072611	22	22	2002	England	EMRSA15	+
BSAC_st364	ERS072612	22	22	2002	England	EMRSA15	+
BSAC_st372	ERS073262	36	30	2002	England	EMRSA16	+
BSAC_st376	ERS072614	59	59	2002	England	-	+
BSAC_st378	ERS072615	2892	22	2002	England	EMRSA15	+
BSAC_st390	ERS072849	22	22	2002	Scotland	EMRSA15	+
BSAC_st397	ERS072617	22	22	2002	England	EMRSA15	+
BSAC_st399	ERS072618	22	22	2002	England	EMRSA15	+
BSAC_st401	ERS072850	22	22	2002	England	EMRSA15	+
BSAC_st402	ERS072620	22	22	2002	England	EMRSA15	+
BSAC_st403	ERS072621	22	22	2002	England	EMRSA15	+
BSAC_st407	ERS073940	22	22	2002	England	EMRSA15	+
BSAC_st408	ERS072623	36	30	2002	England	EMRSA16	+
BSAC_st410	ERS072624	22	22	2002	England	EMRSA15	+
BSAC_st411	ERS072852	36	30	2002	Scotland	EMRSA16	+
BSAC_st413	ERS072626	22	22	2002	Scotland	EMRSA15	+
BSAC_st418	ERS072627	22	22	2002	Scotland	EMRSA15	+
BSAC_st420	ERS072853	22	22	2002	Scotland	EMRSA15	+
BSAC_st423	ERS072630	22	22	2002	England	EMRSA15	+
BSAC_st425	ERS072632	22	22	2002	England	EMRSA15	+
BSAC_st426	ERS072633	22	22	2002	England	EMRSA15	+
BSAC_st427	ERS072855	22	22	2002	England	EMRSA15	+
BSAC_st428	ERS072635	36	30	2002	England	EMRSA16	+
BSAC_st430	ERS072636	22	22	2002	England	EMRSA15	+
BSAC_st432	ERS072856	22	22	2002	England	EMRSA15	+
BSAC_st436	ERS072638	2032	45	2002	England	-	+
BSAC_st442	ERS073265	22	22	2002	England	EMRSA15	+
BSAC_st443	ERS072641	22	22	2002	England	EMRSA15	+
BSAC_st453	ERS072642	36	30	2002	England	EMRSA16	+
BSAC_st454	ERS072858	22	22	2002	England	EMRSA15	+
BSAC_st456	ERS072644	22	22	2002	England	EMRSA15	+
BSAC_st462	ERS072645	22	22	2002	England	EMRSA15	+
BSAC_st463	ERS072859	22	22	2002	England	EMRSA15	+
BSAC_st469	ERS072647	22	22	2002	England	EMRSA15	+
BSAC_st470	ERS072648	22	22	2002	England	EMRSA15	+
BSAC_st474	ERS073772	36	30	2002	England	EMRSA16	+
BSAC_st475	ERS072650	22	22	2002	England	EMRSA15	+
BSAC_st478	ERS072651	22	22	2002	England	EMRSA15	+
BSAC_st479	ERS072861	22	22	2002	England	EMRSA15	+
BSAC_st489	ERS072653	36	30	2002	England	EMRSA16	+
BSAC_st490	ERS072654	2935	22	2002	England	EMRSA15	+
BSAC_st494	ERS072862	36	30	2002	England	EMRSA16	+
BSAC_st495	ERS072656	36	30	2002	England	EMRSA16	+
BSAC_st501	ERS073267	22	22	2003	Northern Ireland	EMRSA15	+
BSAC_st502	ERS072659	8	8	2003	Northern Ireland	-	+
BSAC_st504	ERS072660	22	22	2003	Northern Ireland	EMRSA15	+
BSAC_st506	ERS072864	22	22	2003	Northern Ireland	EMRSA15	+
BSAC_st509	ERS072663	8	8	2003	Northern Ireland	-	+
BSAC_st512	ERS072865	36	30	2003	England	EMRSA16	+
BSAC_st515	ERS072665	36	30	2003	England	EMRSA16	+
BSAC_st516	ERS072666	22	22	2003	England	EMRSA15	+
BSAC_st519	ERS073268	22	22	2003	England	EMRSA15	+
BSAC_st522	ERS072668	22	22	2003	Wales	EMRSA15	+
BSAC_st525	ERS072867	22	22	2003	Wales	EMRSA15	+
BSAC_st527	ERS072671	5	5	2003	Wales	-	+
BSAC_st528	ERS072672	22	22	2003	Wales	EMRSA15	+
BSAC_st530	ERS072868	22	22	2003	Wales	EMRSA15	+
BSAC_st533	ERS072674	22	22	2003	Ireland	EMRSA15	+
BSAC_st535	ERS073773	22	22	2003	Ireland	EMRSA15	+
BSAC_st543	ERS072677	22	22	2003	Northern Ireland	EMRSA15	+
BSAC_st544	ERS072678	22	22	2003	Northern Ireland	EMRSA15	+
BSAC_st550	ERS072870	8	8	2003	Northern Ireland	-	+
BSAC_st551	ERS072680	22	22	2003	England	EMRSA15	+
BSAC_st554	ERS072681	36	30	2003	England	EMRSA16	+
BSAC_st555	ERS072871	22	22	2003	England	EMRSA15	+
BSAC_st556	ERS072683	36	30	2003	England	EMRSA16	+
BSAC_st557	ERS072684	36	30	2003	England	EMRSA16	+
BSAC_st564	ERS072686	36	30	2003	England	EMRSA16	+
BSAC_st565	ERS072687	36	30	2003	England	EMRSA16	+
BSAC_st567	ERS072873	22	22	2003	England	EMRSA15	+
BSAC_st569	ERS072689	36	30	2003	England	EMRSA16	+
BSAC_st571	ERS072690	22	22	2003	England	EMRSA15	+
BSAC_st572	ERS072874	22	22	2003	England	EMRSA15	+
BSAC_st574	ERS072692	36	30	2003	England	EMRSA16	+
BSAC_st575	ERS072693	2914	22	2003	England	EMRSA15	+
BSAC_st580	ERS072695	22	22	2003	England	EMRSA15	+
BSAC_st584	ERS072696	22	22	2003	Wales	EMRSA15	+
BSAC_st585	ERS072876	22	22	2003	Wales	EMRSA15	+
BSAC_st592	ERS072699	22	22	2003	England	EMRSA15	+
BSAC_st593	ERS072877	22	22	2003	England	EMRSA15	+
BSAC_st594	ERS072701	36	30	2003	England	EMRSA16	+
BSAC_st598	ERS072702	22	22	2003	England	EMRSA15	+
BSAC_st612	ERS073996	36	30	2003	England	EMRSA16	+
BSAC_st614	ERS072704	22	22	2003	England	EMRSA15	+
BSAC_st617	ERS072705	22	22	2003	England	EMRSA15	+
BSAC_st621	ERS072879	22	22	2003	Scotland	EMRSA15	+
BSAC_st624	ERS072707	22	22	2003	Scotland	EMRSA15	+
BSAC_st631	ERS072710	22	22	2003	England	EMRSA15	+
BSAC_st866	ERS072921	22	22	2004	England	EMRSA15	+
BSAC_st873	ERS072922	36	30	2004	Scotland	EMRSA16	+
BSAC_st875	ERS073779	22	22	2004	Scotland	EMRSA15	+
BSAC_st876	ERS072924	22	22	2004	Scotland	EMRSA15	+
BSAC_st877	ERS072925	22	22	2004	Scotland	EMRSA15	+
BSAC_st880	ERS073288	22	22	2004	Scotland	EMRSA15	+
BSAC_st882	ERS072927	22	22	2004	England	EMRSA15	+
BSAC_st886	ERS073289	36	30	2004	England	EMRSA16	+
BSAC_st888	ERS072930	22	22	2004	England	EMRSA15	+
BSAC_st892	ERS072931	22	22	2004	Scotland	EMRSA15	+
BSAC_st893	ERS073943	22	22	2004	Scotland	EMRSA15	+
BSAC_st894	ERS072933	22	22	2004	Scotland	EMRSA15	+
BSAC_st899	ERS072934	36	30	2004	Scotland	EMRSA16	+
BSAC_st902	ERS073291	22	22	2004	England	EMRSA15	+
BSAC_st903	ERS072936	22	22	2004	England	EMRSA15	+
BSAC_st904	ERS072937	22	22	2004	England	EMRSA15	+
BSAC_st907	ERS073292	22	22	2004	England	EMRSA15	+
BSAC_st908	ERS072939	22	22	2004	England	EMRSA15	+
BSAC_st909	ERS072940	22	22	2004	England	EMRSA15	+
BSAC_st910	ERS073781	22	22	2004	England	EMRSA15	+
BSAC_st911	ERS072942	22	22	2004	England	EMRSA15	+
BSAC_st921	ERS072943	22	22	2004	England	EMRSA15	+
BSAC_st924	ERS073294	22	22	2004	England	EMRSA15	+
BSAC_st925	ERS072945	22	22	2004	England	EMRSA15	+
BSAC_st927	ERS072946	22	22	2004	England	EMRSA15	+
BSAC_st930	ERS073295	22	22	2004	England	EMRSA15	+
BSAC_st931	ERS072948	22	22	2004	England	EMRSA15	+
BSAC_st932	ERS072949	22	22	2004	England	EMRSA15	+
BSAC_st933	ERS073782	22	22	2004	England	EMRSA15	+
BSAC_st935	ERS072951	22	22	2004	England	EMRSA15	+
BSAC_st937	ERS072952	22	22	2004	England	EMRSA15	+
BSAC_st939	ERS073297	22	22	2004	England	EMRSA15	+
BSAC_st940	ERS072954	22	22	2004	England	EMRSA15	+
BSAC_st942	ERS072955	22	22	2004	England	EMRSA15	+
BSAC_st945	ERS073298	22	22	2004	England	EMRSA15	+
BSAC_st952	ERS072957	22	22	2004	England	EMRSA15	+
BSAC_st953	ERS072958	22	22	2004	England	EMRSA15	+
BSAC_st955	ERS074015	22	22	2004	England	EMRSA15	+
BSAC_st960	ERS072960	22	22	2004	England	EMRSA15	+
BSAC_st961	ERS072961	22	22	2004	England	EMRSA15	+
BSAC_st963	ERS073300	36	30	2004	England	EMRSA16	+
BSAC_st964	ERS072963	22	22	2004	England	EMRSA15	+
BSAC_st966	ERS072964	22	22	2004	England	EMRSA15	+
BSAC_st970	ERS073301	5	5	2004	England	-	+
BSAC_st972	ERS072966	22	22	2004	England	EMRSA15	+
BSAC_st973	ERS072967	36	30	2004	England	EMRSA16	+
BSAC_st975	ERS073784	36	30	2004	England	EMRSA16	+
BSAC_st1742	ERS073414	22	22	2007	England	EMRSA15	+
BSAC_st1745	ERS073415	22	22	2007	England	EMRSA15	+
BSAC_st1748	ERS073957	22	22	2007	England	EMRSA15	+
BSAC_st1750	ERS073417	22	22	2007	England	EMRSA15	+
BSAC_st1775	ERS073418	22	22	2008	England	EMRSA15	+
BSAC_st1777	ERS073823	36	30	2008	England	EMRSA16	+
BSAC_st1778	ERS073420	22	22	2008	England	EMRSA15	+
BSAC_st1780	ERS073421	36	30	2008	England	EMRSA16	+
BSAC_st1781	ERS073824	22	22	2008	England	EMRSA15	+
BSAC_st1792	ERS073423	5	5	2008	Wales	-	+
BSAC_st1793	ERS073424	22	22	2008	Wales	EMRSA15	+
BSAC_st1797	ERS073958	22	22	2008	Wales	EMRSA15	+
BSAC_st1798	ERS073426	22	22	2008	Wales	EMRSA15	+
BSAC_st1799	ERS073427	22	22	2008	Wales	EMRSA15	+
BSAC_st1800	ERS073826	22	22	2008	Wales	EMRSA15	+
BSAC_st1803	ERS073429	22	22	2008	Wales	EMRSA15	+
BSAC_st1804	ERS073430	22	22	2008	Wales	EMRSA15	+
BSAC_st1816	ERS073432	22	22	2008	Ireland	EMRSA15	+
BSAC_st1817	ERS073433	22	22	2008	Ireland	EMRSA15	+
BSAC_st1818	ERS074002	22	22	2008	Ireland	EMRSA15	+
BSAC_st1820	ERS073435	22	22	2008	Ireland	EMRSA15	+
BSAC_st1823	ERS073436	5	5	2008	Ireland	-	+
BSAC_st1824	ERS073829	22	22	2008	Ireland	EMRSA15	+
BSAC_st1825	ERS073438	22	22	2008	Ireland	EMRSA15	+
BSAC_st1827	ERS073439	5	5	2008	Ireland	-	+
BSAC_st1829	ERS073830	22	22	2008	Ireland	EMRSA15	+
BSAC_st1831	ERS073441	8	8	2008	Northern Ireland	-	+
BSAC_st1836	ERS073442	22	22	2008	Northern Ireland	EMRSA15	+
BSAC_st1846	ERS073960	22	22	2008	Northern Ireland	EMRSA15	+
BSAC_st1857	ERS073445	22	22	2008	England	EMRSA15	+
BSAC_st1878	ERS073832	36	30	2008	England	EMRSA16	+
BSAC_st1881	ERS073447	1	1	2008	England	-	+
BSAC_st1891	ERS073448	22	22	2008	England	EMRSA15	+
BSAC_st1898	ERS073833	22	22	2008	England	EMRSA15	+
BSAC_st1899	ERS073450	22	22	2008	England	EMRSA15	+
BSAC_st1903	ERS073451	22	22	2008	England	EMRSA15	+
BSAC_st1906	ERS073961	22	22	2008	England	EMRSA15	+
BSAC_st1912	ERS073454	22	22	2008	Wales	EMRSA15	+
BSAC_st1913	ERS073835	22	22	2008	Wales	EMRSA15	+
BSAC_st1921	ERS073456	22	22	2008	Wales	EMRSA15	+
BSAC_st1924	ERS073457	22	22	2008	Wales	EMRSA15	+
BSAC_st1925	ERS073836	22	22	2008	Wales	EMRSA15	+
BSAC_st1927	ERS073459	22	22	2008	Wales	EMRSA15	+
BSAC_st1932	ERS073462	22	22	2008	England	EMRSA15	+
BSAC_st1934	ERS073463	22	22	2008	England	EMRSA15	+
BSAC_st1936	ERS073838	22	22	2008	England	EMRSA15	+
BSAC_st1941	ERS073465	22	22	2008	England	EMRSA15	+
BSAC_st1942	ERS073466	22	22	2008	England	EMRSA15	+
BSAC_st1951	ERS073839	22	22	2008	Ireland	EMRSA15	+
BSAC_st1956	ERS073468	22	22	2008	Ireland	EMRSA15	+
BSAC_st1961	ERS073469	22	22	2008	Ireland	EMRSA15	+
BSAC_st1965	ERS073963	22	22	2008	Ireland	EMRSA15	+
BSAC_st1966	ERS073471	22	22	2008	Ireland	EMRSA15	+
BSAC_st1971	ERS073472	22	22	2008	England	EMRSA15	+
BSAC_st1988	ERS073841	22	22	2008	England	EMRSA15	+
BSAC_st1989	ERS073474	2900	22	2008	England	EMRSA15	+
BSAC_st1991	ERS073475	36	30	2008	Scotland	EMRSA16	+
BSAC_st1993	ERS073842	22	22	2008	Scotland	EMRSA15	+
BSAC_st1998	ERS073477	36	30	2008	Scotland	EMRSA16	+
BSAC_st2002	ERS073478	36	30	2008	Scotland	EMRSA16	+
BSAC_st2003	ERS073964	22	22	2008	Scotland	EMRSA15	+
BSAC_st2007	ERS073480	36	30	2008	Scotland	EMRSA16	+
BSAC_st2027	ERS073844	36	30	2008	England	EMRSA16	+
BSAC_st2040	ERS073483	22	22	2008	Scotland	EMRSA15	+
BSAC_st2044	ERS073484	22	22	2008	Scotland	EMRSA15	+
BSAC_st2046	ERS073486	36	30	2008	Scotland	EMRSA16	+
BSAC_st2057	ERS074004	22	22	2008	England	EMRSA15	+
BSAC_st2060	ERS073489	22	22	2008	England	EMRSA15	+
BSAC_st2063	ERS073490	22	22	2008	England	EMRSA15	+
BSAC_st2064	ERS073847	970	22	2008	England	EMRSA15	+
BSAC_st2073	ERS073493	80	80	2008	England	-	+
BSAC_st2076	ERS073848	22	22	2008	England	EMRSA15	+
BSAC_st2078	ERS073495	22	22	2008	England	EMRSA15	+
BSAC_st2099	ERS073496	1	1	2008	England	-	+
BSAC_st2107	ERS073966	22	22	2008	England	EMRSA15	+
BSAC_st2109	ERS073498	22	22	2008	England	EMRSA15	+
BSAC_st2110	ERS073499	22	22	2008	England	EMRSA15	+
BSAC_st2117	ERS073850	22	22	2008	England	EMRSA15	+
BSAC_st2121	ERS073501	22	22	2008	England	EMRSA15	+
BSAC_st2130	ERS073502	36	30	2008	England	EMRSA16	+
BSAC_st2135	ERS073851	22	22	2008	England	EMRSA15	+
BSAC2137	ERS073504	15	15	2008	England	-	-
BSAC_st2148	ERS073505	22	22	2008	England	EMRSA15	+
BSAC_st2149	ERS073967	36	30	2008	England	EMRSA16	+
BSAC_st2151	ERS073507	22	22	2008	England	pre-EMRSA15	+
BSAC_st2154	ERS073508	22	22	2008	England	EMRSA15	+
BSAC_st2168	ERS073853	22	22	2008	England	EMRSA15	+
BSAC_st2174	ERS073510	22	22	2008	England	EMRSA15	+
BSAC_st2175	ERS073511	22	22	2008	England	EMRSA15	+
BSAC_st2181	ERS073854	22	22	2008	England	EMRSA15	+
BSAC_st2182	ERS073513	22	22	2008	England	EMRSA15	+
BSAC_st977	ERS072969	2274	22	2004	England	EMRSA15	+
BSAC_st978	ERS072970	22	22	2004	England	EMRSA15	+
BSAC_st983	ERS073303	22	22	2004	England	EMRSA15	+
BSAC_st987	ERS072972	22	22	2004	England	EMRSA15	+
BSAC_st988	ERS072973	8	8	2004	England	-	+
BSAC_st990	ERS073304	22	22	2004	England	EMRSA15	+
BSAC_st991	ERS072975	22	22	2004	England	EMRSA15	+
BSAC_st996	ERS073785	22	22	2004	England	EMRSA15	+
BSAC_st997	ERS072978	22	22	2004	England	EMRSA15	+
BSAC_st998	ERS072979	22	22	2004	England	EMRSA15	+
BSAC_st999	ERS073306	22	22	2004	England	EMRSA15	+
BSAC_st1000	ERS072981	22	22	2004	England	EMRSA15	+
BSAC_st1002	ERS072982	22	22	2005	Northern Ireland	EMRSA15	+
BSAC_st1003	ERS073307	22	22	2005	Northern Ireland	EMRSA15	+
BSAC_st1004	ERS072984	22	22	2005	Northern Ireland	EMRSA15	+
BSAC_st1009	ERS072985	22	22	2005	Northern Ireland	EMRSA15	+
BSAC_st1011	ERS073945	36	30	2005	England	EMRSA16	+
BSAC_st1013	ERS072988	36	30	2005	England	EMRSA16	+
BSAC_st1014	ERS073309	22	22	2005	England	EMRSA15	+
BSAC_st1015	ERS072990	22	22	2005	England	EMRSA15	+
BSAC_st1016	ERS072991	22	22	2005	England	EMRSA15	+
BSAC_st1021	ERS073310	22	22	2005	Wales	EMRSA15	+
BSAC_st1023	ERS072993	22	22	2005	Wales	EMRSA15	+
BSAC_st1024	ERS072994	22	22	2005	Wales	EMRSA15	+
BSAC_st1025	ERS073787	22	22	2005	Wales	EMRSA15	+
BSAC_st1027	ERS072996	36	30	2005	Wales	EMRSA16	+
BSAC_st1028	ERS072997	2890	5	2005	Wales	-	+
BSAC_st1039	ERS073312	22	22	2005	Ireland	EMRSA15	+
BSAC_st1044	ERS072999	22	22	2005	Northern Ireland	EMRSA15	+
BSAC_st1045	ERS073000	22	22	2005	Northern Ireland	EMRSA15	+
BSAC_st1051	ERS073313	2908	22	2005	England	EMRSA15	+
BSAC_st1059	ERS073002	22	22	2005	England	EMRSA15	+
BSAC_st1061	ERS073003	22	22	2005	England	EMRSA15	+
BSAC_st1062	ERS073788	5	5	2005	England	-	+
BSAC_st1069	ERS073006	22	22	2005	England	EMRSA15	+
BSAC_st1070	ERS073315	1	1	2005	England	-	+
BSAC_st1071	ERS073008	22	22	2005	England	EMRSA15	+
BSAC_st1072	ERS073009	36	30	2005	England	EMRSA16	+
BSAC_st1074	ERS073316	22	22	2005	England	EMRSA15	+
BSAC_st1075	ERS073011	22	22	2005	England	EMRSA15	+
BSAC_st1079	ERS073012	22	22	2005	England	EMRSA15	+
BSAC_st1096	ERS073946	36	30	2005	England	EMRSA16	+
BSAC_st1097	ERS073014	22	22	2005	England	EMRSA15	+
BSAC_st1105	ERS073015	22	22	2005	Ireland	EMRSA15	+
BSAC_st1111	ERS073018	22	22	2005	England	EMRSA15	+
BSAC_st1358	ERS073351	45	45	2006	Ireland	-	+
BSAC_st1360	ERS073116	22	22	2006	Ireland	EMRSA15	+
BSAC_st1362	ERS073117	22	22	2006	England	EMRSA15	+
BSAC_st1363	ERS073352	22	22	2006	England	EMRSA15	+
BSAC_st1364	ERS073119	22	22	2006	England	EMRSA15	+
BSAC_st1366	ERS073120	22	22	2006	England	EMRSA15	+
BSAC_st1376	ERS073999	36	30	2006	Scotland	EMRSA16	+
BSAC_st1377	ERS073122	22	22	2006	Scotland	EMRSA15	+
BSAC_st1378	ERS073123	22	22	2006	Scotland	EMRSA15	+
BSAC_st1379	ERS073354	36	30	2006	Scotland	EMRSA16	+
BSAC_st1380	ERS073125	22	22	2006	Scotland	EMRSA15	+
BSAC_st1383	ERS073126	22	22	2006	England	EMRSA15	+
BSAC_st1386	ERS073355	22	22	2006	England	EMRSA15	+
BSAC_st1387	ERS073128	22	22	2006	England	EMRSA15	+
BSAC_st1388	ERS073129	22	22	2006	England	EMRSA15	+
BSAC_st1395	ERS073131	22	22	2006	Scotland	EMRSA15	+
BSAC_st1396	ERS073132	22	22	2006	Scotland	EMRSA15	+
BSAC_st1397	ERS073357	36	30	2006	Scotland	EMRSA16	+
BSAC_st1399	ERS073134	36	30	2006	Scotland	EMRSA16	+
BSAC_st1401	ERS073135	22	22	2006	England	-	+
BSAC_st1403	ERS073358	22	22	2006	England	EMRSA15	+
BSAC_st1405	ERS073137	22	22	2006	England	EMRSA15	+
BSAC_st1425	ERS073803	22	22	2006	England	EMRSA15	+
BSAC_st1426	ERS073140	22	22	2006	England	EMRSA15	+
BSAC_st1429	ERS073141	22	22	2006	England	EMRSA15	+
BSAC_st1432	ERS073360	22	22	2006	England	EMRSA15	+
BSAC_st1433	ERS073143	22	22	2006	England	EMRSA15	+
BSAC_st1434	ERS073144	36	30	2006	England	EMRSA16	+
BSAC_st1439	ERS073361	22	22	2006	England	EMRSA15	+
BSAC_st1442	ERS073146	22	22	2006	England	EMRSA15	+
BSAC_st1443	ERS073147	22	22	2006	England	EMRSA15	+
BSAC_st1444	ERS073951	22	22	2006	England	EMRSA15	+
BSAC_st1445	ERS073149	36	30	2006	England	EMRSA16	+
BSAC_st1446	ERS073150	36	30	2006	England	EMRSA16	+
BSAC_st1447	ERS073363	22	22	2006	England	EMRSA15	+
BSAC_st1449	ERS073152	22	22	2006	England	EMRSA15	+
BSAC_st1450	ERS073153	22	22	2006	England	EMRSA15	+
BSAC_st1451	ERS073364	22	22	2006	England	EMRSA15	+
BSAC_st1452	ERS073155	22	22	2006	England	EMRSA15	+
BSAC_st1455	ERS073156	36	30	2006	England	EMRSA16	+
BSAC_st1458	ERS073805	22	22	2006	England	EMRSA15	+
BSAC_st1460	ERS073158	36	30	2006	England	EMRSA16	+
BSAC_st1461	ERS073159	22	22	2006	England	EMRSA15	+
BSAC_st1464	ERS073366	22	22	2006	England	EMRSA15	+
BSAC_st1465	ERS073161	22	22	2006	England	EMRSA15	+
BSAC_st1466	ERS073162	36	30	2006	England	EMRSA16	+
BSAC_st1469	ERS073367	22	22	2006	England	EMRSA15	+
BSAC_st1472	ERS073165	36	30	2006	England	EMRSA16	+
BSAC_st1474	ERS073806	22	22	2006	England	EMRSA15	+
BSAC_st1476	ERS073167	2274	22	2006	England	EMRSA15	+
BSAC_st1477	ERS073168	22	22	2006	England	EMRSA15	+
BSAC_st1482	ERS073369	22	22	2006	England	EMRSA15	+
BSAC_st1483	ERS073170	36	30	2006	England	EMRSA16	+
BSAC_st1484	ERS073171	22	22	2006	England	EMRSA15	+
BSAC_st1487	ERS073370	36	30	2006	England	EMRSA16	+
BSAC_st1489	ERS073173	22	22	2006	England	EMRSA15	+
BSAC_st1493	ERS073174	22	22	2006	England	EMRSA15	+
BSAC_st1495	ERS073952	22	22	2006	England	EMRSA15	+
BSAC_st1496	ERS073176	22	22	2006	England	EMRSA15	+
BSAC_st1500	ERS073372	22	22	2006	England	EMRSA15	+
BSAC_st1503	ERS073179	22	22	2007	Northern Ireland	EMRSA15	+
BSAC_st1506	ERS073180	22	22	2007	Northern Ireland	EMRSA15	+
BSAC_st1511	ERS073183	22	22	2007	England	EMRSA15	+
BSAC_st1521	ERS073186	22	22	2007	Wales	EMRSA15	+
BSAC_st1522	ERS073375	22	22	2007	Wales	EMRSA15	+
BSAC_st1523	ERS073188	22	22	2007	Wales	EMRSA15	+
BSAC_st1525	ERS073189	22	22	2007	Wales	EMRSA15	+
BSAC_st1526	ERS073376	22	22	2007	Wales	EMRSA15	+
BSAC_st1527	ERS073191	22	22	2007	Wales	EMRSA15	+
BSAC_st1530	ERS073192	22	22	2007	Wales	EMRSA15	+
BSAC_st1531	ERS073809	22	22	2007	Ireland	EMRSA15	+
BSAC_st1536	ERS073194	22	22	2007	Ireland	EMRSA15	+
BSAC_st1540	ERS073195	22	22	2007	Ireland	EMRSA15	+
BSAC_st1547	ERS073197	22	22	2007	Northern Ireland	EMRSA15	+
BSAC_st1549	ERS073198	22	22	2007	Northern Ireland	EMRSA15	+
BSAC_st1553	ERS073379	22	22	2007	England	EMRSA15	+
BSAC_st1561	ERS073200	1	1	2007	England	-	+
BSAC_st1565	ERS073201	1	1	2007	England	-	+
BSAC_st1570	ERS074025	30	30	2007	England	-	+
BSAC_st1571	ERS073203	22	22	2007	England	EMRSA15	+
BSAC_st1578	ERS073204	22	22	2007	England	EMRSA15	+
BSAC_st1581	ERS073381	22	22	2007	Wales	EMRSA15	+
BSAC_st1583	ERS073206	22	22	2007	Wales	EMRSA15	+
BSAC_st1584	ERS073207	22	22	2007	Wales	EMRSA15	+
BSAC_st1589	ERS073382	22	22	2007	Wales	EMRSA15	+
BSAC_st1592	ERS073209	22	22	2007	England	EMRSA15	+
BSAC_st1594	ERS073210	22	22	2007	England	EMRSA15	+
BSAC_st1595	ERS073811	22	22	2007	England	EMRSA15	+
BSAC_st1596	ERS073212	22	22	2007	England	EMRSA15	+
BSAC_st1597	ERS073213	22	22	2007	England	EMRSA15	+
BSAC_st1599	ERS073384	22	22	2007	England	EMRSA15	+
BSAC_st1604	ERS073385	22	22	2007	Ireland	EMRSA15	+
BSAC_st1607	ERS073218	36	30	2007	Ireland	EMRSA16	+
BSAC_st1608	ERS073219	22	22	2007	Ireland	EMRSA15	+
BSAC_st1611	ERS073812	22	22	2007	England	EMRSA15	+
BSAC_st1613	ERS073221	22	22	2007	England	EMRSA15	+
BSAC_st1614	ERS073222	2893	22	2007	England	EMRSA15	+
BSAC_st1620	ERS073387	22	22	2007	England	EMRSA15	+
BSAC_st1625	ERS073225	22	22	2007	Scotland	EMRSA15	+
BSAC_st1632	ERS073388	36	30	2007	England	EMRSA16	+
BSAC_st1634	ERS073227	22	22	2007	England	EMRSA15	+
BSAC_st1638	ERS073228	22	22	2007	England	EMRSA15	+
BSAC_st1642	ERS073954	22	22	2007	Scotland	EMRSA15	+
BSAC_st1643	ERS073230	36	30	2007	Scotland	EMRSA16	+
BSAC_st1649	ERS073231	22	22	2007	Scotland	EMRSA15	+
BSAC_st1654	ERS073390	22	22	2007	England	EMRSA15	+
BSAC_st1655	ERS073233	22	22	2007	England	EMRSA15	+
BSAC_st1659	ERS073234	22	22	2007	England	EMRSA15	+
BSAC_st1663	ERS073391	2031	22	2007	England	EMRSA15	+
BSAC_st1664	ERS073236	5	5	2007	England	-	+
BSAC_st1665	ERS073237	22	22	2007	England	EMRSA15	+
BSAC_st1666	ERS073814	22	22	2007	England	EMRSA15	+
BSAC_st1667	ERS073239	2031	22	2007	England	EMRSA15	+
BSAC_st1670	ERS073240	22	22	2007	England	EMRSA15	+
BSAC_st1671	ERS073393	22	22	2007	England	EMRSA15	+
BSAC_st1684	ERS073242	36	30	2007	England	EMRSA16	+
BSAC_st1689	ERS073243	22	22	2007	England	EMRSA15	+
BSAC_st1690	ERS073394	36	30	2007	England	EMRSA16	+
BSAC_st1691	ERS073245	22	22	2007	England	EMRSA15	+
BSAC_st1692	ERS073815	22	22	2007	England	EMRSA15	+
BSAC_st1696	ERS073396	2274	22	2007	England	EMRSA15	+
BSAC_st1699	ERS073397	22	22	2007	England	EMRSA15	+
BSAC_st1701	ERS073955	22	22	2007	England	EMRSA15	+
BSAC_st1703	ERS073399	22	22	2007	England	EMRSA15	+
BSAC_st1707	ERS073400	22	22	2007	England	EMRSA15	+
BSAC_st1708	ERS073817	22	22	2007	England	EMRSA15	+
BSAC_st1709	ERS073402	36	30	2007	England	EMRSA16	+
BSAC_st1711	ERS073403	22	22	2007	England	EMRSA15	+
BSAC_st1712	ERS073818	22	22	2007	England	EMRSA15	+
BSAC_st1717	ERS073405	2926	22	2007	England	EMRSA15	+
BSAC_st1723	ERS073406	22	22	2007	England	EMRSA15	+
BSAC_st1725	ERS074001	22	22	2007	England	EMRSA15	+
BSAC_st1728	ERS073408	36	30	2007	England	EMRSA16	+
BSAC_st1730	ERS073820	2274	22	2007	England	EMRSA15	+
BSAC_st1735	ERS073411	22	22	2007	England	EMRSA15	+
BSAC_st1738	ERS073412	22	22	2007	England	pre-EMRSA15	+
BSAC_st1740	ERS073821	22	22	2007	England	EMRSA15	+
BSAC_st105	ERS072509	22	22	2001	Ireland	EMRSA15	+
BSAC_st107	ERS072510	22	22	2001	Ireland	EMRSA15	+
BSAC_st110	ERS072814	8	8	2001	Ireland	-	+
BSAC_st112	ERS072512	36	30	2001	England	EMRSA16	+
BSAC_st112b	ERS072513	36	30	2001	England	EMRSA16	+
BSAC_st113	ERS073767	22	22	2001	England	EMRSA15	+
BSAC_st118	ERS072515	22	22	2001	England	EMRSA15	+
BSAC_st120	ERS072516	22	22	2001	England	EMRSA15	+
BSAC_st121	ERS072816	22	22	2001	England	EMRSA15	+
BSAC_st124	ERS072518	5	5	2001	England	-	+
BSAC_st127	ERS072519	36	30	2001	England	EMRSA16	+
BSAC_st128	ERS072817	22	22	2001	England	EMRSA15	+
BSAC_st133	ERS072521	22	22	2001	Scotland	EMRSA15	+
BSAC_st134	ERS072522	22	22	2001	Scotland	EMRSA15	+
BSAC_st139	ERS073252	22	22	2001	Scotland	EMRSA15	+
BSAC_st140	ERS072524	36	30	2001	Scotland	EMRSA16	+
BSAC_st144	ERS072525	22	22	2001	England	EMRSA15	+
BSAC_st145	ERS072819	22	22	2001	England	pre-EMRSA15	+
BSAC_st146	ERS072527	22	22	2001	England	EMRSA15	+
BSAC_st148	ERS072528	22	22	2001	England	EMRSA15	+
BSAC_st162	ERS072820	36	30	2001	Scotland	EMRSA16	+
BSAC_st164	ERS072530	22	22	2001	Scotland	EMRSA15	+
BSAC_st166	ERS072531	36	30	2001	Scotland	EMRSA16	+
BSAC_st168	ERS073253	36	30	2001	Scotland	EMRSA16	+
BSAC_st169	ERS072533	36	30	2001	Scotland	EMRSA16	+
BSAC_st170	ERS072534	22	22	2001	Scotland	EMRSA15	+
BSAC_st172	ERS072822	22	22	2001	England	EMRSA15	+
BSAC_st175	ERS072536	36	30	2001	England	EMRSA16	+
BSAC_st176	ERS072537	22	22	2001	England	EMRSA15	+
BSAC_st177	ERS072823	36	30	2001	England	EMRSA16	+
BSAC_st180	ERS072539	22	22	2001	England	EMRSA15	+
BSAC_st185	ERS072540	22	22	2001	England	EMRSA15	+
BSAC_st186	ERS073939	22	22	2001	England	EMRSA15	+
BSAC_st187	ERS072542	22	22	2001	England	EMRSA15	+
BSAC_st189	ERS072543	22	22	2001	England	EMRSA15	+
BSAC_st191	ERS072825	22	22	2001	England	EMRSA15	+
BSAC_st193	ERS072545	22	22	2001	England	EMRSA15	+
BSAC_st194	ERS072546	22	22	2001	England	EMRSA15	+
BSAC_st203	ERS072826	22	22	2001	England	EMRSA15	+
BSAC_st207	ERS072548	22	22	2001	England	EMRSA15	+
BSAC_st211	ERS072549	36	30	2001	England	EMRSA16	+
BSAC_st212	ERS073255	22	22	2001	England	EMRSA15	+
BSAC_st213	ERS072551	22	22	2001	England	EMRSA15	+
BSAC_st214	ERS072552	22	22	2001	England	EMRSA15	+
BSAC_st219	ERS072555	22	22	2001	England	EMRSA15	+
BSAC_st223	ERS072829	22	22	2001	England	EMRSA15	+
BSAC_st228	ERS072557	5	5	2001	England	-	+
BSAC_st232	ERS072558	36	30	2001	England	EMRSA16	+
BSAC_st233	ERS073256	36	30	2001	England	EMRSA16	+
BSAC_st234	ERS072560	22	22	2001	England	EMRSA15	+
BSAC_st235	ERS072561	22	22	2001	England	EMRSA15	+
BSAC_st236	ERS072831	22	22	2001	England	EMRSA15	+
BSAC_st241	ERS072563	36	30	2001	England	EMRSA16	+
BSAC_st246	ERS072564	22	22	2001	England	EMRSA15	+
BSAC_st247	ERS072832	36	30	2001	England	EMRSA16	+
BSAC_st254	ERS072566	22	22	2002	Northern Ireland	EMRSA15	+
BSAC_st255	ERS072567	22	22	2002	Northern Ireland	EMRSA15	+
BSAC_st257	ERS073769	22	22	2002	Northern Ireland	EMRSA15	+
BSAC_st262	ERS072569	36	30	2002	England	EMRSA16	+
BSAC_st263	ERS072570	22	22	2002	England	EMRSA15	+
BSAC_st264	ERS072834	36	30	2002	England	EMRSA16	+
BSAC_st266	ERS072572	36	30	2002	England	EMRSA16	+
BSAC_st269	ERS072573	22	22	2002	England	EMRSA15	+
BSAC_st273	ERS072835	22	22	2002	Wales	EMRSA15	+
BSAC_st277	ERS072576	5	5	2002	Wales	-	+
BSAC_st282	ERS072578	22	22	2002	Ireland	EMRSA15	+
BSAC_st284	ERS072579	22	22	2002	Ireland	EMRSA15	+
BSAC_st289	ERS072837	22	22	2002	Ireland	EMRSA15	+
BSAC_st292	ERS072581	22	22	2002	Northern Ireland	EMRSA15	+
BSAC_st297	ERS072582	8	8	2002	Northern Ireland	-	+
BSAC_st301	ERS072838	22	22	2002	England	EMRSA15	+
BSAC_st302	ERS072584	22	22	2002	England	EMRSA15	+
BSAC_st303	ERS072585	22	22	2002	England	EMRSA15	+
BSAC_st304	ERS073259	1	1	2002	England	-	+
BSAC_st305	ERS072587	36	30	2002	England	EMRSA16	+
BSAC_st306	ERS072588	36	30	2002	England	EMRSA16	+
BSAC_st308	ERS072840	36	30	2002	England	EMRSA16	+
BSAC_st309	ERS072590	36	30	2002	England	EMRSA16	+
BSAC_st311	ERS072591	22	22	2002	England	EMRSA15	+
BSAC_st313	ERS072841	22	22	2002	England	EMRSA15	+
BSAC_st314	ERS072593	1	1	2002	England	-	+
BSAC_st321	ERS072594	22	22	2002	Wales	EMRSA15	+
BSAC_st324	ERS073770	22	22	2002	Wales	EMRSA15	+
BSAC_st325	ERS072596	22	22	2002	Wales	EMRSA15	+
BSAC_st328	ERS072843	22	22	2002	Wales	EMRSA15	+
BSAC_st330	ERS072599	22	22	2002	Wales	EMRSA15	+
BSAC_st331	ERS072600	36	30	2002	England	EMRSA16	+
BSAC_st333	ERS072844	22	22	2002	England	EMRSA15	+
BSAC_st336	ERS072602	36	30	2002	England	EMRSA16	+
BSAC_st338	ERS072603	36	30	2002	England	EMRSA16	+
BSAC_st340	ERS073261	22	22	2002	England	EMRSA15	+
BSAC_st341	ERS072605	22	22	2002	England	EMRSA15	+
BSAC_st500	ERS072657	36	30	2002	England	EMRSA16	+
BSAC_st508	ERS072662	22	22	2003	Northern Ireland	EMRSA15	+
BSAC_st523	ERS072669	36	30	2003	Wales	EMRSA16	+
BSAC_st558	ERS073270	36	30	2003	England	EMRSA16	+
BSAC_st577	ERS073271	22	22	2003	England	EMRSA15	+
BSAC_st642	ERS072713	36	30	2003	Scotland	EMRSA16	+
BSAC_st859	ERS073285	8	8	2004	Ireland	-	+
BSAC_st885	ERS072928	22	22	2004	England	EMRSA15	+
BSAC_st995	ERS072976	22	22	2004	England	EMRSA15	+
BSAC_st1542	ERS073378	22	22	2007	Northern Ireland	EMRSA15	+
BSAC_st2014	ERS073481	22	22	2008	England	EMRSA15	+
BSAC_st2072	ERS073492	22	22	2008	England	EMRSA15	+
BSAC_st2808	ERS073661	22	22	2010	Ireland	-	+
BSAC_st2809	ERS073904	22	22	2010	Ireland	EMRSA15	+
BSAC_st2812	ERS073663	22	22	2010	Ireland	EMRSA15	+
BSAC_st2815	ERS073664	22	22	2010	Ireland	EMRSA15	+
BSAC_st2819	ERS073905	22	22	2010	Ireland	EMRSA15	+
BSAC_st2823	ERS073666	22	22	2010	Northern Ireland	EMRSA15	+
BSAC_st2825	ERS073667	22	22	2010	Northern Ireland	EMRSA15	+
BSAC_st2827	ERS073985	22	22	2010	Northern Ireland	EMRSA15	+
BSAC_st2832	ERS073669	22	22	2010	Northern Ireland	EMRSA15	+
BSAC_st2874	ERS073907	22	22	2010	England	EMRSA15	+
BSAC_st2878	ERS073672	22	22	2010	Wales	EMRSA15	+
BSAC_st2880	ERS073673	970	22	2010	Wales	EMRSA15	+
BSAC_st2881	ERS073908	22	22	2010	Wales	EMRSA15	+
BSAC_st2885	ERS073675	22	22	2010	Wales	EMRSA15	+
BSAC_st2886	ERS073676	22	22	2010	Wales	EMRSA15	+
BSAC_st2889	ERS074011	NT	22	2010	Wales	EMRSA15	+
BSAC_st2890	ERS073678	22	22	2010	Wales	EMRSA15	+
BSAC_st2897	ERS073679	22	22	2010	England	EMRSA15	+
BSAC_st2898	ERS073910	22	22	2010	England	EMRSA15	+
BSAC_st2901	ERS073681	22	22	2010	England	EMRSA15	+
BSAC_st2908	ERS073682	22	22	2010	England	EMRSA15	+
BSAC_st2910	ERS073911	36	30	2010	England	EMRSA16	+
BSAC_st2917	ERS073684	22	22	2010	England	EMRSA15	+
BSAC_st2920	ERS073685	22	22	2010	Ireland	EMRSA15	+
BSAC_st2921	ERS073987	8	8	2010	Ireland	-	+
BSAC_st2923	ERS073687	22	22	2010	Ireland	EMRSA15	+
BSAC_st2930	ERS073913	22	22	2010	Ireland	EMRSA15	+
BSAC_st2932	ERS073690	22	22	2010	Ireland	EMRSA15	+
BSAC_st2935	ERS073691	22	22	2010	England	EMRSA15	+
BSAC_st2953	ERS073694	22	22	2010	Scotland	EMRSA15	+
BSAC_st2954	ERS073988	22	22	2010	Scotland	EMRSA15	+
BSAC_st2956	ERS073696	22	22	2010	Scotland	EMRSA15	+
BSAC_st2968	ERS073697	22	22	2010	England	EMRSA15	+
BSAC_st2975	ERS073916	36	30	2010	England	EMRSA16	+
BSAC_st2994	ERS073699	22	22	2010	England	EMRSA15	+
BSAC_st2999	ERS073700	22	22	2010	England	EMRSA15	+
BSAC_st3001	ERS073917	22	22	2010	England	EMRSA15	+
BSAC_st3004	ERS073702	22	22	2010	England	EMRSA15	+
BSAC_st3020	ERS073703	22	22	2010	England	EMRSA15	+
BSAC_st3021	ERS074020	239	8	2010	England	-	+
BSAC_st3023	ERS073705	22	22	2010	England	EMRSA15	+
BSAC_st3046	ERS073706	239	8	2010	England	-	+
BSAC_st3047	ERS073919	338	59	2010	England	-	+
BSAC_st3049	ERS073708	22	22	2010	England	EMRSA15	+
BSAC_st3056	ERS073709	36	30	2010	England	EMRSA16	+
BSAC_st3059	ERS073920	45	45	2010	Scotland	-	+
BSAC_st3068	ERS073711	22	22	2010	Scotland	EMRSA15	+
BSAC_st3095	ERS073712	22	22	2010	England	EMRSA15	+
BSAC_st3102	ERS073990	22	22	2010	Scotland	EMRSA15	+
BSAC_st3103	ERS073714	8	8	2010	Scotland	-	+
BSAC_st3113	ERS073715	22	22	2010	Scotland	EMRSA15	+
BSAC_st3116	ERS073922	22	22	2010	England	EMRSA15	+
BSAC_st3125	ERS073717	22	22	2010	England	EMRSA15	+
BSAC_st3129	ERS073718	22	22	2010	England	EMRSA15	+
BSAC_st3136	ERS073923	36	30	2010	England	EMRSA16	+
BSAC_st3142	ERS073720	22	22	2010	England	EMRSA15	+
BSAC_st3171	ERS073721	22	22	2010	England	EMRSA15	+
BSAC_st3179	ERS073991	22	22	2010	England	EMRSA15	+
BSAC_st3180	ERS073723	22	22	2010	England	EMRSA15	+
BSAC_st3193	ERS073724	22	22	2010	England	EMRSA15	+
BSAC_st3199	ERS073925	22	22	2010	Northern Ireland	EMRSA15	+
BSAC_st3203	ERS073726	22	22	2010	Northern Ireland	EMRSA15	+
BSAC_st3214	ERS073727	22	22	2010	Ireland	EMRSA15	+
BSAC_st3218	ERS073926	22	22	2010	Ireland	EMRSA15	+
BSAC_st3222	ERS073729	22	22	2010	Ireland	EMRSA15	+
BSAC_st3241	ERS073730	22	22	2010	England	EMRSA15	+
BSAC_st3257	ERS074013	22	22	2010	Scotland	EMRSA15	+
BSAC_st3258	ERS073732	22	22	2010	Scotland	EMRSA15	+
BSAC_st3261	ERS073733	22	22	2010	Scotland	EMRSA15	+
BSAC_st3262	ERS073928	22	22	2010	Scotland	EMRSA15	+
BSAC_st3263	ERS073735	22	22	2010	Scotland	EMRSA15	+
BSAC_st3265	ERS073736	22	22	2010	Scotland	EMRSA15	+
BSAC_st3279	ERS073929	22	22	2010	Wales	EMRSA15	+
BSAC_st3281	ERS073738	22	22	2010	Wales	EMRSA15	+
BSAC_st3283	ERS073739	22	22	2010	England	EMRSA15	+
BSAC_st3287	ERS073993	22	22	2010	England	EMRSA15	+
BSAC_st3304	ERS073741	8	8	2010	England	-	+
BSAC_st633	ERS072711	22	22	2003	England	EMRSA15	+
BSAC_st637	ERS073273	22	22	2003	England	EMRSA15	+
BSAC_st648	ERS072714	36	30	2003	Scotland	EMRSA16	+
BSAC_st649	ERS072882	22	22	2003	Scotland	EMRSA15	+
BSAC_st651	ERS072716	22	22	2003	England	EMRSA15	+
BSAC_st653	ERS072717	36	30	2003	England	EMRSA16	+
BSAC_st659	ERS072883	5	5	2003	England	-	+
BSAC_st660	ERS072719	22	22	2003	England	EMRSA15	+
BSAC_st661	ERS072720	22	22	2003	England	EMRSA15	+
BSAC_st664	ERS073274	22	22	2003	England	EMRSA15	+
BSAC_st666	ERS072722	22	22	2003	England	EMRSA15	+
BSAC_st672	ERS072723	22	22	2003	England	EMRSA15	+
BSAC_st673	ERS072885	22	22	2003	England	EMRSA15	+
BSAC_st674	ERS072725	22	22	2003	England	EMRSA15	+
BSAC_st676	ERS072726	8	8	2003	England	-	+
BSAC_st677	ERS072886	36	30	2003	England	EMRSA16	+
BSAC_st678	ERS072728	36	30	2003	England	EMRSA16	+
BSAC_st679	ERS072729	36	30	2003	England	EMRSA16	+
BSAC_st684	ERS073775	22	22	2003	England	EMRSA15	+
BSAC_st685	ERS072731	22	22	2003	England	EMRSA15	+
BSAC_st686	ERS072732	22	22	2003	England	EMRSA15	+
BSAC_st687	ERS072888	22	22	2003	England	EMRSA15	+
BSAC_st688	ERS072734	22	22	2003	England	EMRSA15	+
BSAC_st693	ERS072735	36	30	2003	England	EMRSA16	+
BSAC_st694	ERS072889	22	22	2003	England	EMRSA15	+
BSAC_st695	ERS072737	22	22	2003	England	EMRSA15	+
BSAC_st697	ERS072738	239	8	2003	England	-	+
BSAC_st698	ERS073276	30	30	2003	England	-	+
BSAC_st699	ERS072740	8	8	2003	England	-	+
BSAC_st701	ERS072741	22	22	2003	England	EMRSA15	+
BSAC_st703	ERS072891	22	22	2003	England	EMRSA15	+
BSAC_st704	ERS072743	22	22	2003	England	EMRSA15	+
BSAC_st706	ERS072744	22	22	2003	England	EMRSA15	+
BSAC_st711	ERS072892	36	30	2003	England	EMRSA16	+
BSAC_st714	ERS072746	22	22	2003	England	EMRSA15	+
BSAC_st716	ERS072747	22	22	2003	England	EMRSA15	+
BSAC_st718	ERS073277	36	30	2003	England	EMRSA16	+
BSAC_st725	ERS072749	22	22	2003	England	EMRSA15	+
BSAC_st731	ERS072750	22	22	2003	England	EMRSA15	+
BSAC_st732	ERS072894	22	22	2003	England	EMRSA15	+
BSAC_st736	ERS072752	36	30	2003	England	EMRSA16	+
BSAC_st752	ERS072753	22	22	2004	Northern Ireland	EMRSA15	+
BSAC_st754	ERS072895	22	22	2004	Northern Ireland	EMRSA15	+
BSAC_st755	ERS072755	22	22	2004	Northern Ireland	EMRSA15	+
BSAC_st762	ERS072758	2938	30	2004	England	EMRSA16	+
BSAC_st763	ERS072759	22	22	2004	England	EMRSA15	+
BSAC_st764	ERS072897	22	22	2004	England	EMRSA15	+
BSAC_st765	ERS072761	36	30	2004	England	EMRSA16	+
BSAC_st766	ERS072762	22	22	2004	England	EMRSA15	+
BSAC_st769	ERS072898	2916	22	2004	England	EMRSA15	+
BSAC_st774	ERS073279	5	5	2004	Wales	-	+
BSAC_st776	ERS072767	5	5	2004	Wales	-	+
BSAC_st778	ERS072768	22	22	2004	Wales	EMRSA15	+
BSAC_st779	ERS072900	22	22	2004	Wales	EMRSA15	+
BSAC_st781	ERS072770	22	22	2004	Ireland	EMRSA15	+
BSAC_st787	ERS072771	22	22	2004	Ireland	EMRSA15	+
BSAC_st792	ERS072901	22	22	2004	Northern Ireland	EMRSA15	+
BSAC_st793	ERS072773	22	22	2004	Northern Ireland	EMRSA15	+
BSAC_st798	ERS072774	22	22	2004	Northern Ireland	EMRSA15	+
BSAC_st799	ERS073280	22	22	2004	Northern Ireland	EMRSA15	+
BSAC_st803	ERS072776	22	22	2004	England	EMRSA15	+
BSAC_st804	ERS072777	22	22	2004	England	EMRSA15	+
BSAC_st805	ERS072903	22	22	2004	England	EMRSA15	+
BSAC_st808	ERS072779	36	30	2004	England	EMRSA16	+
BSAC_st810	ERS072780	22	22	2004	England	EMRSA15	+
BSAC_st812	ERS072904	22	22	2004	England	EMRSA15	+
BSAC_st816	ERS072782	22	22	2004	England	EMRSA15	+
BSAC_st820	ERS072783	22	22	2004	England	EMRSA15	+
BSAC_st821	ERS073942	36	30	2004	England	EMRSA16	+
BSAC_st823	ERS072785	36	30	2004	England	EMRSA16	+
BSAC_st825	ERS072786	22	22	2004	England	EMRSA15	+
BSAC_st827	ERS072906	36	30	2004	England	EMRSA16	+
BSAC_st831	ERS072789	22	22	2004	Wales	EMRSA15	+
BSAC_st832	ERS072907	22	22	2004	Wales	EMRSA15	+
BSAC_st837	ERS072792	22	22	2004	Wales	EMRSA15	+
BSAC_st849	ERS072910	22	22	2004	England	EMRSA15	+
BSAC_st850	ERS073283	22	22	2004	England	EMRSA15	+
BSAC_st852	ERS072912	105	5	2004	Ireland	-	+
BSAC_st854	ERS072913	22	22	2004	Ireland	EMRSA15	+
BSAC_st857	ERS072916	22	22	2004	Ireland	EMRSA15	+
BSAC_st864	ERS072919	22	22	2004	England	EMRSA15	+
BSAC_st274	ERS072575	36	30	2002	Wales	EMRSA16	+
BSAC278	ERS073258	605	30	2002	Wales	-	-
BSAC326	ERS072597	5	5	2002	Wales	-	-
BSAC343	ERS072606	25	25	2002	England	-	-
BSAC424	ERS073264	45	45	2002	England	-	-
BSAC_st438	ERS072639	36	30	2002	England	EMRSA16	+
BSAC534	ERS072675	45	45	2003	Ireland	-	-
BSAC586	ERS072698	5	5	2003	Wales	-	-
BSAC_st772	ERS072764	36	30	2004	Wales	EMRSA16	+
BSAC_st773	ERS072765	2939	30	2004	Wales	EMRSA16	+
BSAC1012	ERS072987	97	97	2005	England	-	-
BSAC_st1066	ERS073005	36	30	2005	England	EMRSA16	+
BSAC_st1318	ERS073346	36	30	2006	England	EMRSA16	+
BSAC_st1332	ERS073348	9	9	2006	Wales	-	-
BSAC_st1390	ERS073802	22	22	2006	England	-	+
BSAC1424	ERS073138	2905	5	2006	England	-	-
BSAC1470	ERS073164	25	25	2006	England	-	-
BSAC1498	ERS073177	15	15	2006	England	-	-
BSAC1509	ERS073373	1	1	2007	Northern Ireland	-	-
BSAC1510	ERS073182	97	97	2007	Northern Ireland	-	-
BSAC_st1515	ERS073808	22	22	2007	England	EMRSA15	+
BSAC1520	ERS073185	20	20	2007	England	-	-
BSAC1624	ERS073224	25	25	2007	Scotland	-	-
BSAC_st1729	ERS073409	2274	22	2007	England	EMRSA15	+
BSAC_st1815	ERS073827	5	5	2008	Ireland	-	+
BSAC1854	ERS073444	25	25	2008	England	-	-
BSAC2045	ERS073845	15	15	2008	Scotland	-	-
BSAC2053	ERS073487	30	30	2008	England	-	-
BSAC2193	ERS073517	25	25	2008	England	-	-
BSAC_st2349	ERS073559	22	22	2009	Northern Ireland	EMRSA15	+
BSAC2374	ERS073561	1207	1	2009	England	-	-
BSAC2375	ERS073562	1207	1	2009	England	-	-
BSAC_st2572	ERS073612	22	22	2009	England	EMRSA15	+
BSAC_st2574	ERS073613	22	22	2009	England	EMRSA15	+
BSAC_st2575	ERS073979	2031	22	2009	England	EMRSA15	+
BSAC_st2578	ERS073615	22	22	2009	England	EMRSA15	+
BSAC_st2579	ERS073616	22	22	2009	England	EMRSA15	+
BSAC_st2581	ERS073889	80	80	2009	England	-	+
BSAC_st2584	ERS073618	22	22	2009	England	EMRSA15	+
BSAC_st2585	ERS073619	22	22	2009	England	EMRSA15	+
BSAC_st2586	ERS073890	22	22	2009	England	EMRSA15	+
BSAC_st2591	ERS073621	22	22	2009	England	-	+
BSAC_st2592	ERS073622	22	22	2009	England	EMRSA15	+
BSAC_st2613	ERS073625	22	22	2009	England	EMRSA15	+
BSAC_st2632	ERS073892	22	22	2009	England	EMRSA15	+
BSAC_st2639	ERS073627	22	22	2009	England	EMRSA15	+
BSAC_st2640	ERS073628	22	22	2009	England	EMRSA15	+
BSAC_st2649	ERS073893	36	30	2009	England	EMRSA16	+
BSAC_st2654	ERS073630	22	22	2009	England	EMRSA15	+
BSAC2661	ERS073631	5	5	2009	England	-	-
BSAC_st2672	ERS073981	22	22	2009	England	EMRSA15	+
BSAC_st2674	ERS073633	22	22	2009	England	EMRSA15	+
BSAC_st2675	ERS073634	22	22	2009	England	EMRSA15	+
BSAC_st2679	ERS073895	22	22	2009	England	EMRSA15	+
BSAC_st2682	ERS073636	36	30	2009	England	EMRSA16	+
BSAC_st2686	ERS073637	22	22	2009	England	EMRSA15	+
BSAC_st2691	ERS073896	22	22	2009	England	EMRSA15	+
BSAC_st2713	ERS073639	22	22	2009	England	EMRSA15	+
BSAC_st2727	ERS073640	22	22	2009	England	EMRSA15	+
BSAC_st2729	ERS073982	22	22	2009	England	EMRSA15	+
BSAC_st2731	ERS073642	22	22	2009	England	EMRSA15	+
BSAC_st2733	ERS073643	22	22	2009	England	EMRSA15	+
BSAC_st2756	ERS073898	22	22	2010	England	EMRSA15	+
BSAC_st2759	ERS073645	22	22	2010	England	EMRSA15	+
BSAC_st2761	ERS073646	149	5	2010	England	-	+
BSAC_st2767	ERS073899	22	22	2010	Northern Ireland	EMRSA15	+
BSAC_st2768	ERS073648	22	22	2010	Northern Ireland	EMRSA15	+
BSAC_st2773	ERS073649	8	8	2010	Northern Ireland	-	+
BSAC_st2784	ERS073651	22	22	2010	England	EMRSA15	+
BSAC_st2785	ERS073652	NT	22	2010	England	EMRSA15	+
BSAC_st2786	ERS073901	1	1	2010	England	-	+
BSAC_st2787	ERS073654	2894	22	2010	England	EMRSA15	+
BSAC_st2788	ERS073655	36	30	2010	England	EMRSA16	+
BSAC_st2793	ERS073902	22	22	2010	Wales	EMRSA15	+
BSAC_st2797	ERS073657	36	30	2010	Wales	EMRSA16	+
BSAC_st2801	ERS073658	5	5	2010	Wales	-	+
BSAC_st2803	ERS073984	22	22	2010	Wales	EMRSA15	+
BSAC_st2805	ERS073660	2060	5	2010	Wales	-	+
BSAC_st1014s	ERS090125	22	22	2005	England	EMRSA15	+
EOE009	ERS108180	22	22	2007	England	EMRSA15	+
EOE010	ERS108543	5	5	2010	England	-	+
EOE011	ERS108182	22	22	2010	England	EMRSA15	+
EOE013	ERS108454	22	22	2010	England	EMRSA15	+
EOE014	ERS108185	22	22	2010	England	-	+
EOE015	ERS108186	8	8	2010	England	-	+
EOE016	ERS108455	22	22	2010	England	EMRSA15	+
EOE017	ERS108188	22	22	2010	England	EMRSA15	+
EOE033	ERS108203	22	22	2002	England	EMRSA15	+
EOE034	ERS108204	22	22	2002	England	EMRSA15	+
EOE035	ERS108461	36	30	2003	England	EMRSA16	+
EOE036	ERS108206	22	22	2003	England	EMRSA15	+
EOE037	ERS108207	22	22	2005	England	EMRSA15	+
EOE038	ERS108546	22	22	2005	England	EMRSA15	+
EOE039	ERS108209	22	22	2005	England	EMRSA15	+
EOE041	ERS108463	36	30	2005	England	EMRSA16	+
EOE042	ERS108212	36	30	2005	England	EMRSA16	+
EOE043	ERS108213	22	22	2005	England	EMRSA15	+
EOE045	ERS108215	36	30	2005	England	EMRSA16	+
EOE046	ERS108216	22	22	2005	England	EMRSA15	+
EOE047	ERS108547	22	22	2005	England	EMRSA15	+
EOE048	ERS108218	22	22	2005	England	EMRSA15	+
EOE051	ERS108219	22	22	2005	England	EMRSA15	+
EOE053	ERS108221	22	22	2002	England	EMRSA15	+
EOE054	ERS108222	36	30	2002	England	EMRSA16	+
EOE108	ERS108485	22	22	2005	England	EMRSA15	+
EOE109	ERS108278	22	22	2006	England	EMRSA15	+
EOE110	ERS108279	22	22	2006	England	EMRSA15	+
BSAC_st1113	ERS073319	22	22	2005	England	EMRSA15	+
BSAC_st1114	ERS073020	22	22	2005	England	EMRSA15	+
BSAC_st1116	ERS073021	22	22	2005	England	EMRSA15	+
BSAC_st1118	ERS073790	22	22	2005	England	EMRSA15	+
BSAC_st1120	ERS073023	22	22	2005	England	EMRSA15	+
BSAC_st1122	ERS073024	22	22	2005	Scotland	EMRSA15	+
BSAC_st1123	ERS073321	22	22	2005	Scotland	EMRSA15	+
BSAC_st1127	ERS073026	22	22	2005	Scotland	EMRSA15	+
BSAC_st1134	ERS073027	22	22	2005	England	EMRSA15	+
BSAC_st1135	ERS073322	2892	22	2005	England	EMRSA15	+
BSAC_st1136	ERS073029	22	22	2005	England	EMRSA15	+
BSAC_st1139	ERS073030	22	22	2005	England	EMRSA15	+
BSAC_st1140	ERS073791	2892	22	2005	England	EMRSA15	+
BSAC_st1141	ERS073032	22	22	2005	Scotland	EMRSA15	+
BSAC_st1142	ERS073033	22	22	2005	Scotland	EMRSA15	+
BSAC_st1145	ERS073324	22	22	2005	Scotland	EMRSA15	+
BSAC_st1148	ERS073035	22	22	2005	Scotland	EMRSA15	+
BSAC_st1149	ERS073036	22	22	2005	Scotland	EMRSA15	+
BSAC_st1153	ERS073325	22	22	2005	England	EMRSA15	+
BSAC_st1155	ERS073038	22	22	2005	England	EMRSA15	+
BSAC_st1156	ERS073039	22	22	2005	England	EMRSA15	+
BSAC_st1162	ERS073998	22	22	2005	England	EMRSA15	+
BSAC_st1163	ERS073041	22	22	2005	England	EMRSA15	+
BSAC_st1165	ERS073042	22	22	2005	England	EMRSA15	+
BSAC_st1171	ERS073327	22	22	2005	England	EMRSA15	+
BSAC_st1173	ERS073044	22	22	2005	England	EMRSA15	+
BSAC_st1177	ERS073045	22	22	2005	England	EMRSA15	+
BSAC_st1179	ERS073328	22	22	2005	England	EMRSA15	+
BSAC_st1182	ERS073047	22	22	2005	England	EMRSA15	+
BSAC_st1185	ERS073048	22	22	2005	England	EMRSA15	+
BSAC_st1188	ERS073793	22	22	2005	England	EMRSA15	+
BSAC_st1193	ERS073050	5	5	2005	England	-	+
BSAC_st1194	ERS073051	22	22	2005	England	EMRSA15	+
BSAC_st1197	ERS073330	22	22	2005	England	EMRSA15	+
BSAC_st1202	ERS073053	22	22	2005	England	EMRSA15	+
BSAC_st1203	ERS073054	36	30	2005	England	EMRSA16	+
BSAC_st1207	ERS073331	2915	22	2005	England	EMRSA15	+
BSAC_st1209	ERS073056	22	22	2005	England	EMRSA15	+
BSAC_st1211	ERS073057	22	22	2005	England	EMRSA15	+
BSAC_st1213	ERS073794	22	22	2005	England	EMRSA15	+
BSAC_st1216	ERS073059	22	22	2005	England	EMRSA15	+
BSAC_st1221	ERS073060	22	22	2005	England	EMRSA15	+
BSAC_st1226	ERS073333	22	22	2005	England	EMRSA15	+
BSAC_st1227	ERS073062	36	30	2005	England	EMRSA16	+
BSAC_st1233	ERS073065	22	22	2005	England	EMRSA15	+
BSAC_st1243	ERS073066	22	22	2005	England	EMRSA15	+
BSAC_st1246	ERS073948	22	22	2005	England	EMRSA15	+
BSAC_st1247	ERS073068	22	22	2005	England	EMRSA15	+
BSAC_st1249	ERS073069	22	22	2005	England	EMRSA15	+
BSAC_st1251	ERS073336	22	22	2006	Northern Ireland	EMRSA15	+
BSAC_st1257	ERS073071	22	22	2006	Northern Ireland	EMRSA15	+
BSAC_st1259	ERS073072	22	22	2006	Northern Ireland	EMRSA15	+
BSAC_st1265	ERS073337	22	22	2006	England	EMRSA15	+
BSAC_st1268	ERS073074	22	22	2006	England	EMRSA15	+
BSAC_st1270	ERS073075	22	22	2006	England	EMRSA15	+
BSAC_st1271	ERS073796	22	22	2006	Wales	EMRSA15	+
BSAC_st1272	ERS073077	22	22	2006	Wales	EMRSA15	+
BSAC_st1277	ERS073078	22	22	2006	Wales	EMRSA15	+
BSAC_st1278	ERS073339	22	22	2006	Wales	EMRSA15	+
BSAC_st1281	ERS073080	22	22	2006	Ireland	EMRSA15	+
BSAC_st1283	ERS073081	22	22	2006	Ireland	EMRSA15	+
BSAC_st1284	ERS073340	22	22	2006	Ireland	EMRSA15	+
BSAC_st1285	ERS073083	22	22	2006	Ireland	EMRSA15	+
BSAC_st1286	ERS073084	22	22	2006	Ireland	EMRSA15	+
BSAC_st1289	ERS073797	22	22	2006	Ireland	EMRSA15	+
BSAC_st1291	ERS073087	22	22	2006	Northern Ireland	EMRSA15	+
BSAC_st1293	ERS073342	22	22	2006	Northern Ireland	EMRSA15	+
BSAC_st1295	ERS073089	22	22	2006	Northern Ireland	EMRSA15	+
BSAC_st1296	ERS073090	22	22	2006	Northern Ireland	EMRSA15	+
BSAC_st1299	ERS073343	22	22	2006	Northern Ireland	EMRSA15	+
BSAC_st1300	ERS073092	22	22	2006	Northern Ireland	EMRSA15	+
BSAC_st1307	ERS073093	5	5	2006	England	-	+
BSAC_st1308	ERS073949	22	22	2006	England	EMRSA15	+
BSAC_st1309	ERS073095	36	30	2006	England	EMRSA16	+
BSAC_st1310	ERS073096	36	30	2006	England	EMRSA16	+
BSAC_st1312	ERS073345	22	22	2006	England	EMRSA15	+
BSAC_st1315	ERS073098	1	1	2006	England	-	+
BSAC_st1317	ERS073099	22	22	2006	England	EMRSA15	+
BSAC_st1320	ERS073101	22	22	2006	England	EMRSA15	+
BSAC_st1321	ERS073102	22	22	2006	England	EMRSA15	+
BSAC_st1322	ERS073799	22	22	2006	England	EMRSA15	+
BSAC_st1323	ERS073104	22	22	2006	England	EMRSA15	+
BSAC_st1326	ERS073105	22	22	2006	England	EMRSA15	+
BSAC_st1333	ERS073107	36	30	2006	Wales	EMRSA16	+
BSAC_st1334	ERS073108	22	22	2006	Wales	EMRSA15	+
BSAC_st1335	ERS073349	36	30	2006	Wales	EMRSA16	+
BSAC_st1336	ERS073110	22	22	2006	Wales	EMRSA15	+
BSAC_st1346	ERS073111	22	22	2006	England	EMRSA15	+
BSAC_st1352	ERS073800	22	22	2006	Ireland	EMRSA15	+
BSAC_st1354	ERS073113	22	22	2006	Ireland	EMRSA15	+
BSAC_st1357	ERS073114	22	22	2006	Ireland	EMRSA15	+
BSAC_st2187	ERS073514	22	22	2008	England	EMRSA15	+
BSAC_st2189	ERS074005	22	22	2008	England	EMRSA15	+
BSAC_st2190	ERS073516	22	22	2008	England	EMRSA15	+
BSAC_st2194	ERS073856	22	22	2008	England	EMRSA15	+
BSAC_st2195	ERS073519	22	22	2008	England	EMRSA15	+
BSAC_st2196	ERS073520	22	22	2008	England	EMRSA15	+
BSAC_st2197	ERS073857	22	22	2008	England	EMRSA15	+
BSAC_st2198	ERS073522	22	22	2008	England	EMRSA15	+
BSAC_st2200	ERS073523	22	22	2008	England	EMRSA15	+
BSAC_st2201	ERS073969	22	22	2008	England	EMRSA15	+
BSAC_st2203	ERS073525	22	22	2008	England	EMRSA15	+
BSAC_st2205	ERS073526	22	22	2008	England	EMRSA15	+
BSAC_st2206	ERS073859	22	22	2008	England	EMRSA15	+
BSAC_st2208	ERS073528	22	22	2008	England	EMRSA15	+
BSAC_st2209	ERS073529	36	30	2008	England	EMRSA16	+
BSAC_st2215	ERS073860	22	22	2008	England	EMRSA15	+
BSAC_st2218	ERS073531	22	22	2008	England	EMRSA15	+
BSAC_st2224	ERS073532	22	22	2008	England	EMRSA15	+
BSAC_st2227	ERS073970	22	22	2008	England	EMRSA15	+
BSAC_st2230	ERS073534	22	22	2008	England	EMRSA15	+
BSAC_st2245	ERS073535	36	30	2008	England	EMRSA16	+
BSAC_st2246	ERS073862	22	22	2008	England	EMRSA15	+
BSAC_st2251	ERS073537	22	22	2009	Northern Ireland	EMRSA15	+
BSAC_st2252	ERS073538	22	22	2009	Northern Ireland	EMRSA15	+
BSAC_st2254	ERS073863	22	22	2009	Northern Ireland	EMRSA15	+
BSAC_st2258	ERS073540	22	22	2009	Northern Ireland	EMRSA15	+
BSAC_st2260	ERS073541	22	22	2009	Northern Ireland	EMRSA15	+
BSAC_st2261	ERS074018	22	22	2009	Northern Ireland	EMRSA15	+
BSAC_st2269	ERS073543	22	22	2009	Northern Ireland	EMRSA15	+
BSAC_st2271	ERS073544	36	30	2009	England	EMRSA16	+
BSAC_st2282	ERS073865	22	22	2009	England	EMRSA15	+
BSAC_st2293	ERS073546	5	5	2009	Wales	-	+
BSAC_st2295	ERS073547	22	22	2009	Wales	EMRSA15	+
BSAC_st2296	ERS073866	22	22	2009	Wales	EMRSA15	+
BSAC_st2298	ERS073549	36	30	2009	Wales	EMRSA16	+
BSAC_st2299	ERS073550	22	22	2009	Wales	EMRSA15	+
BSAC_st2307	ERS073972	22	22	2009	Wales	EMRSA15	+
BSAC_st2313	ERS073552	22	22	2009	Ireland	EMRSA15	+
BSAC_st2315	ERS073553	22	22	2009	Ireland	EMRSA15	+
BSAC_st2316	ERS073868	22	22	2009	Ireland	EMRSA15	+
BSAC_st2329	ERS073555	22	22	2009	Ireland	EMRSA15	+
BSAC_st2334	ERS073556	22	22	2009	Northern Ireland	EMRSA15	+
BSAC_st2343	ERS073869	22	22	2009	Northern Ireland	EMRSA15	+
BSAC_st2344	ERS073558	779	779	2009	Northern Ireland	-	+
BSAC_st2380	ERS073564	22	22	2009	England	EMRSA15	+
BSAC_st2388	ERS073565	22	22	2009	England	EMRSA15	+
BSAC_st2393	ERS073872	22	22	2009	England	EMRSA15	+
BSAC_st2396	ERS073567	22	22	2009	England	EMRSA15	+
BSAC_st2398	ERS073568	36	30	2009	England	EMRSA16	+
BSAC_st2402	ERS074007	22	22	2009	England	EMRSA15	+
BSAC_st2406	ERS073570	22	22	2009	England	EMRSA15	+
BSAC_st2408	ERS073571	22	22	2009	England	EMRSA15	+
BSAC_st2411	ERS073874	22	22	2009	Wales	EMRSA15	+
BSAC_st2412	ERS073573	22	22	2009	Wales	EMRSA15	+
BSAC_st2414	ERS073574	22	22	2009	Wales	EMRSA15	+
BSAC_st2419	ERS073875	22	22	2009	Wales	EMRSA15	+
BSAC_st2420	ERS073576	22	22	2009	Wales	EMRSA15	+
BSAC_st2424	ERS073577	22	22	2009	Wales	EMRSA15	+
BSAC_st2427	ERS073975	22	22	2009	Wales	EMRSA15	+
BSAC_st2431	ERS073579	22	22	2009	England	EMRSA15	+
BSAC_st2436	ERS073580	45	45	2009	England	-	+
BSAC_st2443	ERS073877	22	22	2009	England	EMRSA15	+
BSAC_st2445	ERS073582	2037	22	2009	England	EMRSA15	+
BSAC_st2451	ERS073583	22	22	2009	Ireland	EMRSA15	+
BSAC_st2456	ERS073878	22	22	2009	Ireland	EMRSA15	+
BSAC_st2457	ERS073585	22	22	2009	Ireland	EMRSA15	+
BSAC_st2465	ERS073586	22	22	2009	Ireland	-	+
BSAC_st2467	ERS073976	22	22	2009	Ireland	EMRSA15	+
BSAC_st2468	ERS073588	22	22	2009	Ireland	EMRSA15	+
BSAC_st2471	ERS073589	22	22	2009	England	EMRSA15	+
BSAC_st2474	ERS073880	22	22	2009	England	EMRSA15	+
BSAC_st2476	ERS073591	22	22	2009	England	EMRSA15	+
BSAC_st2477	ERS073592	22	22	2009	England	EMRSA15	+
BSAC_st2481	ERS073881	22	22	2009	England	EMRSA15	+
BSAC_st2484	ERS073594	22	22	2009	England	EMRSA15	+
BSAC_st2491	ERS073595	22	22	2009	Scotland	EMRSA15	+
BSAC_st2492	ERS074008	22	22	2009	Scotland	EMRSA15	+
BSAC_st2493	ERS073597	22	22	2009	Scotland	EMRSA15	+
BSAC_st2494	ERS073598	22	22	2009	Scotland	EMRSA15	+
BSAC_st2506	ERS073883	22	22	2009	Scotland	EMRSA15	+
BSAC_st2515	ERS073600	22	22	2009	England	EMRSA15	+
BSAC_st2523	ERS073601	22	22	2009	England	EMRSA15	+
BSAC_st2527	ERS073884	22	22	2009	England	EMRSA15	+
BSAC_st2530	ERS073603	22	22	2009	England	EMRSA15	+
BSAC_st2533	ERS073604	22	22	2009	Scotland	EMRSA15	+
BSAC_st2534	ERS073978	36	30	2009	Scotland	EMRSA16	+
BSAC_st2540	ERS073606	22	22	2009	Scotland	EMRSA15	+
BSAC_st2543	ERS073607	36	30	2009	Scotland	EMRSA16	+
BSAC_st2548	ERS073886	22	22	2009	Scotland	EMRSA15	+
BSAC_st2550	ERS073609	22	22	2009	Scotland	EMRSA15	+
BSAC_st2566	ERS073610	22	22	2009	England	EMRSA15	+
BSAC_st2570	ERS073887	22	22	2009	England	EMRSA15	+
EOE111	ERS108671	22	22	2006	England	EMRSA15	+
EOE112	ERS108281	22	22	2006	England	EMRSA15	+
EOE113	ERS108282	22	22	2006	England	EMRSA15	+
EOE114	ERS108487	22	22	2006	England	EMRSA15	+
EOE115	ERS108284	22	22	2007	England	EMRSA15	+
EOE134	ERS108302	22	22	2001	England	EMRSA15	+
EOE135	ERS108303	22	22	2001	England	EMRSA15	+
EOE136	ERS108494	22	22	2001	England	EMRSA15	+
EOE137	ERS108305	36	30	2001	England	EMRSA16	+
EOE138	ERS108306	22	22	2001	England	EMRSA15	+
EOE139	ERS108711	22	22	2001	England	EMRSA15	+
EOE140	ERS108308	36	30	2001	England	EMRSA16	+
EOE141	ERS108309	22	22	2001	England	EMRSA15	+
EOE142	ERS108496	22	22	2001	England	EMRSA15	+
EOE143	ERS108311	22	22	2001	England	EMRSA15	+
EOE145	ERS108312	22	22	2001	England	EMRSA15	+
EOE146	ERS108497	22	22	2001	England	EMRSA15	+
EOE147	ERS108314	22	22	2001	England	EMRSA15	+
EOE148	ERS108315	22	22	2001	England	EMRSA15	+
EOE149	ERS108558	22	22	2001	England	EMRSA15	+
EOE150	ERS108317	22	22	2001	England	EMRSA15	+
EOE151	ERS108318	22	22	2002	England	EMRSA15	+
EOE152	ERS108499	22	22	2002	England	EMRSA15	+
EOE153	ERS108320	22	22	2002	England	EMRSA15	+
EOE154	ERS108321	36	30	2002	England	EMRSA16	+
EOE155	ERS108500	36	30	2002	England	EMRSA16	+
EOE156	ERS108323	22	22	2002	England	EMRSA15	+
EOE157	ERS108324	22	22	2002	England	EMRSA15	+
EOE158	ERS108559	36	30	2002	England	EMRSA16	+
EOE164	ERS108326	22	22	2002	England	EMRSA15	+
EOE168	ERS108327	22	22	2002	England	EMRSA15	+
EOE172	ERS108502	22	22	2002	England	EMRSA15	+
EOE177	ERS108329	22	22	2002	England	EMRSA15	+
EOE178	ERS108330	22	22	2002	England	EMRSA15	+
EOE179	ERS108503	22	22	2002	England	EMRSA15	+
EOE180	ERS108332	22	22	2002	England	EMRSA15	+
EOE181	ERS108333	22	22	2002	England	EMRSA15	+
EOE182	ERS108673	22	22	2002	England	EMRSA15	+
EOE183	ERS108335	22	22	2003	England	EMRSA15	+
EOE184	ERS108336	22	22	2003	England	EMRSA15	+
EOE185	ERS108505	22	22	2003	England	EMRSA15	+
EOE186	ERS108339	22	22	2003	England	EMRSA15	+
EOE187	ERS108506	22	22	2003	England	EMRSA15	+
EOE188	ERS108341	22	22	2003	England	EMRSA15	+
EOE189	ERS108342	22	22	2003	England	EMRSA15	+
EOE190	ERS108561	22	22	2003	England	EMRSA15	+
EOE191	ERS108344	22	22	2003	England	EMRSA15	+
EOE192	ERS108345	22	22	2003	England	EMRSA15	+
EOE193	ERS108508	22	22	2003	England	EMRSA15	+
EOE194	ERS108347	22	22	2003	England	EMRSA15	+
EOE195	ERS108348	22	22	2003	England	EMRSA15	+
EOE196	ERS108509	2910	22	2003	England	EMRSA15	+
EOE197	ERS108350	2910	22	2003	England	EMRSA15	+
EOE198	ERS108351	36	30	2003	England	EMRSA16	+
EOE199	ERS108562	22	22	2003	England	EMRSA15	+
EOE200	ERS108353	22	22	2003	England	EMRSA15	+
EOE201	ERS108354	22	22	2003	England	EMRSA15	+
EOE202	ERS108511	22	22	2003	England	EMRSA15	+
EOE205	ERS108356	36	30	2003	England	EMRSA16	+
EOE207	ERS108357	22	22	2003	England	EMRSA15	+
EOE210	ERS108512	22	22	2003	England	EMRSA15	+
EOE211	ERS108359	22	22	2003	England	EMRSA15	+
EOE212	ERS108360	22	22	2004	England	EMRSA15	+
EOE213	ERS108674	22	22	2004	England	EMRSA15	+
EOE214	ERS108362	22	22	2004	England	EMRSA15	+
EOE215	ERS108363	22	22	2004	England	EMRSA15	+
EOE216	ERS108514	22	22	2004	England	EMRSA15	+
EOE217	ERS108365	22	22	2004	England	EMRSA15	+
EOE218	ERS108366	22	22	2004	England	EMRSA15	+
EOE219	ERS108515	22	22	2004	England	EMRSA15	+
EOE220	ERS108368	36	30	2004	England	EMRSA16	+
EOE221	ERS108369	22	22	2004	England	EMRSA15	+
EOE222	ERS108564	22	22	2004	England	EMRSA15	+
EOE223	ERS108371	22	22	2004	England	EMRSA15	+
EOE224	ERS108372	22	22	2004	England	EMRSA15	+
EOE225	ERS108517	36	30	2004	England	EMRSA16	+
EOE226	ERS108374	22	22	2004	England	EMRSA15	+
EOE227	ERS108375	22	22	2005	England	EMRSA15	+
EOE044	ERS108464	22	22	2005	England	EMRSA15	+
EOE228	ERS108518	22	22	2005	England	EMRSA15	+
EOE230	ERS108378	22	22	2005	England	EMRSA15	+
EOE231	ERS108565	22	22	2005	England	EMRSA15	+
EOE232	ERS108380	22	22	2005	England	EMRSA15	+
EOE233	ERS108381	36	30	2005	England	EMRSA16	+
EOE234	ERS108520	36	30	2005	England	EMRSA16	+
EOE235	ERS108384	22	22	2005	England	EMRSA15	+
EOE236	ERS108521	22	22	2005	England	EMRSA15	+
EOE237	ERS108386	36	30	2005	England	EMRSA16	+
EOE238	ERS108387	22	22	2005	England	EMRSA15	+
EOE240	ERS108389	22	22	2005	England	EMRSA15	+
EOE241	ERS108390	22	22	2005	England	EMRSA15	+
EOE242	ERS108523	22	22	2005	England	EMRSA15	+
EOE243	ERS108392	22	22	2005	England	EMRSA15	+
EOE244	ERS108393	22	22	2005	England	EMRSA15	+
EOE245	ERS108524	22	22	2005	England	EMRSA15	+
EOE246	ERS108395	22	22	2005	England	EMRSA15	+
EOE247	ERS108396	22	22	2005	England	EMRSA15	+
EOE248	ERS108567	22	22	2005	England	EMRSA15	+
EOE249	ERS108398	22	22	2005	England	EMRSA15	+
EOE250	ERS108399	22	22	2006	England	EMRSA15	+
EOE251	ERS108526	22	22	2006	England	EMRSA15	+
EOE252	ERS108401	22	22	2006	England	EMRSA15	+
EOE253	ERS108402	22	22	2006	England	EMRSA15	+
EOE254	ERS108527	22	22	2006	England	EMRSA15	+
EOE255	ERS108404	22	22	2006	England	EMRSA15	+
EOE256	ERS108405	22	22	2006	England	EMRSA15	+
EOE257	ERS108568	22	22	2006	England	EMRSA15	+
EOE258	ERS108407	2416	8	2006	England	-	-
EOE259	ERS108408	5	5	2006	England	-	+
EOE260	ERS108529	22	22	2006	England	EMRSA15	+
EOE261	ERS108410	22	22	2006	England	EMRSA15	+
EOE262	ERS108411	22	22	2006	England	EMRSA15	+
EOE263	ERS108530	22	22	2006	England	EMRSA15	+
EOE264	ERS108413	22	22	2006	England	EMRSA15	+
EOE265	ERS108414	22	22	2006	England	EMRSA15	+
EOE266	ERS108676	22	22	2006	England	EMRSA15	+
EOE267	ERS108416	22	22	2006	England	EMRSA15	+
EOE268	ERS108417	36	30	2007	England	EMRSA16	+
EOE269	ERS108532	36	30	2007	England	EMRSA16	+
EOE270	ERS108419	22	22	2007	England	EMRSA15	+
EOE271	ERS108420	22	22	2007	England	EMRSA15	+
EOE272	ERS108533	22	22	2007	England	EMRSA15	+
EOE273	ERS108422	22	22	2007	England	EMRSA15	+
EOE274	ERS108423	36	30	2007	England	EMRSA16	+
EOE275	ERS108570	36	30	2007	England	EMRSA16	+
EOE276	ERS108425	36	30	2007	England	EMRSA16	+
EOE277	ERS108426	22	22	2007	England	EMRSA15	+
EOE278	ERS108535	22	22	2007	England	EMRSA15	+
EOE144	ERS108429	22	22	2001	England	EMRSA15	+
EOE159	ERS108536	22	22	2002	England	EMRSA15	+
EOE160	ERS108431	22	22	2002	England	EMRSA15	+
EOE161	ERS108432	36	30	2002	England	EMRSA16	+
EOE162	ERS108571	36	30	2002	England	EMRSA16	+
EOE163	ERS108435	36	30	2002	England	EMRSA16	+
EOE165	ERS108538	36	30	2002	England	EMRSA16	+
EOE166	ERS108437	36	30	2002	England	EMRSA16	+
EOE167	ERS108438	36	30	2002	England	EMRSA16	+
EOE169	ERS108539	36	30	2002	England	EMRSA16	+
EOE170	ERS108440	36	30	2002	England	EMRSA16	+
EOE171	ERS108441	36	30	2002	England	EMRSA16	+
EOE173	ERS108677	36	30	2002	England	EMRSA16	+
EOE174	ERS108443	36	30	2002	England	EMRSA16	+
EOE175	ERS108444	36	30	2002	England	EMRSA16	+
EOE176	ERS108541	36	30	2002	England	EMRSA16	+
EOE203	ERS108446	22	22	2003	England	EMRSA15	+
EOE204	ERS108447	22	22	2003	England	EMRSA15	+
EOE206	ERS108542	22	22	2003	England	EMRSA15	+
BSAC_st830	ERS136715	22	22	2004	England	EMRSA15	+
BSAC_st833	ERS136716	22	22	2004	Wales	EMRSA15	+
BSAC_st838	ERS136717	22	22	2004	Wales	EMRSA15	+
BSAC_st842	ERS136718	36	30	2004	England	EMRSA16	+
BSAC_st845	ERS136719	22	22	2004	England	EMRSA15	+
BSAC_st847	ERS136720	36	30	2004	England	EMRSA16	+
BSAC_st848	ERS136721	22	22	2004	England	EMRSA15	+
BSAC_st855	ERS136722	36	30	2004	Ireland	EMRSA16	+
BSAC_st856	ERS136723	22	22	2004	Ireland	EMRSA15	+
BSAC_st860	ERS136724	8	8	2004	Ireland	-	+
BSAC_st865	ERS136725	22	22	2004	England	EMRSA15	+
BSAC_st102	ERS072507	22	22	2001	Ireland	EMRSA15	+
BSAC_st103	ERS072813	22	22	2001	Ireland	EMRSA15	+
BSAC_st216	ERS072828	22	22	2001	England	EMRSA15	+
BSAC_st217	ERS072554	22	22	2001	England	EMRSA15	+
BSAC_st626	ERS072708	22	22	2003	Scotland	EMRSA15	+
BSAC_st630	ERS072880	22	22	2003	Scotland	EMRSA15	+
BSAC_st757	ERS072756	22	22	2004	Northern Ireland	EMRSA15	+
BSAC_st759	ERS073776	22	22	2004	Northern Ireland	EMRSA15	+
BSAC_st1108	ERS073318	22	22	2005	Ireland	EMRSA15	+
BSAC_st1110	ERS073017	22	22	2005	Ireland	EMRSA15	+
BSAC_st1229	ERS073063	22	22	2005	England	EMRSA15	+
BSAC_st1230	ERS073334	2274	22	2005	England	EMRSA15	+
BSAC_st1600	ERS073215	22	22	2007	England	EMRSA15	+
BSAC_st1603	ERS073216	22	22	2007	Ireland	EMRSA15	+
BSAC_st1928	ERS073460	22	22	2008	Wales	EMRSA15	+
BSAC_st1931	ERS074017	22	22	2008	England	EMRSA15	+
BSAC_st2372	ERS073973	22	22	2009	England	EMRSA15	+
BSAC_st2376	ERS073871	22	22	2009	England	EMRSA15	+
BSAC_st2593	ERS074022	22	22	2009	England	EMRSA15	+
BSAC_st2604	ERS073624	22	22	2009	England	EMRSA15	+
BSAC_st2949	ERS073914	22	22	2010	Scotland	EMRSA15	+
BSAC_st2952	ERS073693	22	22	2010	Scotland	EMRSA15	+
EOE012	ERS108183	22	22	2010	England	EMRSA15	+
EOE040	ERS108210	22	22	2005	England	EMRSA15	+
EOE055	ERS108467	22	22	2002	England	EMRSA15	+
EOE056	ERS108224	22	22	2005	England	EMRSA15	+
EOE229	ERS108377	36	30	2005	England	EMRSA16	+
a Two isolates contained a novel allelic profile and are designated as ST NT (non typebale)
b Applies to isolates belonging to CC22 and CC30 only
c mecA gene presence (+) or absence (-)
