# Supplementary material for: Evolution of mobile genetic element composition in an epidemic methicillin-resistant Staphylococcus aureus: temporal changes correlated with frequent loss and gain events
Source: BMC Genomics. 2017 Sep 4;18:684. doi: 10.1186/s12864-017-4065-z (PMC5584012; doi:10.1186/s12864-017-4065-z)
Supplement: Supplementary file 3 — Summary of MGEs identified in 923 MRSA CC22 isolates, describing distribution across the CC22 and non-CC22 isolates. (XLSX 39 kb) [file 12864_2017_4065_MOESM3_ESM.xlsx]

## Sheet: Sheet1
Additional file 3: Table S2. Summary of MGEs identified in 923 S. aureus CC22 isolates, describing distribution across CC22 and non-CC22 isolates
MGE ID	CC22 (N=923)	non-CC22 (N=270)	MGE type	AMR/VIR genesa	repb	BLAST (≥99% ID)c
Tn552-like	923	3	Transposon	blaZ	NA	HE681097 (2029474-2021584)
SCCmec IVa	13	2	SCCmec	mecA	NA	CP002114 (36513-52718)
SCCmec IVc	2	6	SCCmec	mecA	NA	AY271717
SCCmec IVh	905	0	SCCmec	mecA	NA	HE681097 (34162-56504)
SCCmec V	2	0	SCCmec	mecA	NA	-
ACME II	34	1	ACME	-	NA	HF937103 (45938-57709)
SCCfus	1	6	SCC	fusC	NA	BX571857 (40757-57011)
SCC-like-1	10	0	SCC	-	NA	-
SCC-like-2	4	0	SCC	-	NA	-
SaPIseC	564	0	SaPI	seC, seL-like	NA	CP007659 (409781-423924)
SaPI-2	7	173	SaPI	etA, tst	NA	EF010993
SaPI-4	10	177	SaPI	-	NA	BX571856 (409238-424088)
SeRIfusB	1	0	SeRI	fusB	NA	JF808726
ICE-like	2	2	ICE (putative)	-	NA	-
P1-ermC	665	51	plasmid	ermC	rep10	GQ900393
P2-hm	499	0	plasmid	mco, copB, arsC, cadA	rep5, rep20	GQ900430
P3	2	46	plasmid	ileS	rep15	-
P4	1	0	plasmid	ileS	rep13	-
P5	1	0	plasmid	ileS	-	-
P6	2	1	plasmid	tetK	rep7	-
P7	4	0	plasmid	tetK	rep7	-
P8	6	10	plasmid	tetK	-	GQ900395 (21630-25193)
P9	1	1	plasmid	catA	rep7	-
P10	2	160	plasmid	aadD, bleO	rep22	PB0110CG
P11	2	0	plasmid	blaZ	rep5, rep20	-
P12	2	0	plasmid	ermC	rep7	-
P13	1	0	plasmid	copA, qacA	repI	-
P14	2	6	plasmid	qacC	rep13	GQ900381 (40700-43565)
P15	2	0	plasmid	qacC	rep7	-
P16	2	0	plasmid	qacC	rep21	-
P17	1	1	plasmid	-	-	-
P18	29	11	plasmid	-	rep21	GQ900404
P19	2	1	plasmid	-	-	-
P20	1	0	plasmid	-	-	-
P21	1	0	plasmid	-	-	-
P22	1	0	plasmid	speG	-	-
P23	2	1	plasmid	-	rep13	-
Sa1int	172	24	phage integrase	NA	NA	NA
Sa2int	887	200	phage integrase	NA	NA	NA
Sa3int	850	254	phage integrase	NA	NA	NA
Sa5int	1	31	phage integrase	NA	NA	NA
Sa6int	167	10	phage integrase	NA	NA	NA
a carriage of known antimicrobial resistance (AMR) and virulence (VIR) genes
b plasmid rep gene type, where applicable; for some putative plasmid elements the rep gene type was not determined (-)
c match to a previously reported MGE or genome (GenBank accession shown; for genome matches region of alignemnt provided in brackets), identified with Basic Local Alignment Search Tool (BLAST) based on 99% sequence identity cut-off
